# Supplementary material for: Regional and demographic variations of Carotid artery Intima and Media Thickness (CIMT): A Systematic review and meta-analysis
Source: PLoS One. 2022 Jul 12;17(7):e0268716. doi: 10.1371/journal.pone.0268716 (PMC9275715; doi:10.1371/journal.pone.0268716)
Supplement: S1 Table — (XLSX) [file pone.0268716.s002.xlsx]

## Sheet: Sheet1
Summary of the quilty of seclted studies based on STROBE statement						(If criteria met =1 , if not =0)
Item No	Item	Recommendation	Denise et al.2018(46)	Ayoola et al. 2015(49)	Ofonime et al. 2019(51)	Okeahialam et al. 2011(50)	Zaiboonnisa et al. 2009(48)	Nonterah et al. 2018(47)	Kamran et al. 2014(52)	Pourafkari et al. 2006(54)	Mirza et al. 2017(55)	Mustafa et al. 2013(53)	Haghi et al. 2005(57)	Kotsis et al .2005(65)	Mauro Amato et al.2007(60)	Del Sol et al.2001(63)	Ziembicka et al.2005(91)	Lisowska et al 2009(66)	Timo´ teo et al.2013(58)	Sait et al.2003(61)	SelcanKoc et al. , 2019(62)	Mehmet et al. 2006(56)	Geroulakos et al. 1994(59)	Ebrahim et al. 1999(67)	Alejandro et al. 2018(69)	Rosa et al. 2003(73)	Amer et al. 2016(68)	Catherine et al.2010(70)	Polak et al. 2011(71)	Cao et al. 2007(72)	Chambless et al. 1997(74)	Hensley et al. 2020(75)	Gupta et al.2003(76)	Sudhir et al. 2018(77)	Agarwal et al. 2008(78)	Kasliwal et al. 2016(80)	Paul et al 2012(16)	Rinambaan et al. 2016(81)	Barakoti et al. 2016(79)	Adams et al.1995(88)	Bin Liu et al. 2017(84)	Xuefang et al.2020(86)	Fujihara et al. 2014(89)	Matsushima et al. 2004(83)	Young-Hoon et al. 2014(85)	Young Jin et al. 2011(87)	Chua et al. 2014(82)	Ta-Chen et al.2015(90)	Total met
County			Nigeria	Nigeria	Nigeria	Nigeria	South Africa	Sub-Saharan Africa	Iran	Iran	Pakistan	Sudan	Germany	Greece	Italy	Netherlands	Poland	Poland	Portugal	Turkey	Turkey	Turkey	UK	UK	Argentina	Brazil	Canada	USA	USA	USA	USA	USA	India	India	India	India	India and Bangladesh	Indonesia	Nepal	Australia	China	China	Japan	Japan	Korea	Korea	Malaysia	Taiwan
Study desing			Cross-sectional study	Case control study	Cross-sectional study	Cross-sectional study	Prospective study	Cross-sectional study	Case control study	Cross-sectional study	Cross-sectional study	Cross-sectional study	Case control study	Cross-sectional study	Cross-sectional study	Case control study	Cross-sectional study	Case control study	Case control study	Case control study	Retrospective study	Case control study	Case control study	Cross-sectional study	Cross-sectional study	Case control study	Case control study	Cross-sectional study	Case control study	Cross-sectional study	Case control study	Case control study	Case control study	Case control study	Case control study	Cross-sectional study	Cross-sectional study	Cross-sectional study	Case control study	Cross-sectional study	Cross-sectional study	Cross-sectional study	Case control study	Case control study	Cross-sectional study	Cross-sectional study	Cross-sectional study	Cross-sectional study
1	Title and abstract	Indicate the study’s design with a commonly used term in the title or the abstract	1	1	1	1	1	1	1	1	1	1	1	1	1	1	1	1	1	1	1	1	1	1	1	1	1	1	1	1	1	1	1	1	1	1	1	1	1	1	1	1	1	1	1	1	1	1	46
		Provide in the abstract an informative and balanced summary of what was done and what was found	1	1	1	1	1	1	1	1	1	1	1	1	1	1	1	1	1	1	1	1	1	1	1	1	1	1	1	1	1	1	1	1	1	1	1	1	1	1	1	1	1	1	1	1	1	1	46
	Introduction
2	Background/rationale	Explain the scientific background and rationale for the investigation being reported	1	1	1	1	1	1	1	1	1	1	1	1	1	1	1	1	1	1	1	1	1	1	1	1	1	1	1	1	1	1	1	1	1	1	1	1	1	1	1	1	1	1	1	1	1	1	46
3	Objectives	State specific objectives, including any prespecified hypotheses	1	1	1	1	0	1	1	0	1	1	1	1	1	1	1	1	1	1	1	1	1	1	1	1	1	1	1	1	1	1	1	0	1	1	1	1	1	1	1	1	1	1	1	1	1	1	43
	Methods
4	Study design	Present key elements of study design early in the paper	1	1	1	1	1	0	1	1	1	1	1	1	1	1	1	1	1	1	1	1	1	1	1	1	1	1	1	1	1	1	1	1	1	1	1	1	1	1	1	1	1	1	1	1	1	1	45
5	Setting	Describe the setting, locations, and relevant dates, including periods of recruitment, exposure, follow-up, and data collection	1	1	1	1	1	1	1	1	0	1	1	1	1	1	1	1	1	1	1	1	1	1	1	1	1	1	1	1	1	1	1	0	1	1	1	1	1	1	1	1	1	1	1	1	1	1	44
6	Participants	Cohort study—Give the eligibility criteria, and the sources and methods of selection of participants. Describe methods of follow-up					1														1																												2
6	Participants	Case-control study—Give the eligibility criteria, and the sources and methods of case ascertainment and control selection. Give the rationale for the choice of cases and controls		1					1				1			1		1	1	1		1	1			1	1		1		1	1	1	1	1				1				1	1					20
6	Participants	Cross-sectional study—Give the eligibility criteria, and the sources and methods of selection of participants	1		1	0		0		1	1	1		1	1		1							1	1			1		1						1	1	1		1	1	1			1	1	1	1	22
6	Participants	Cohort study—For matched studies, give matching criteria and number of exposed and unexposed					1														1																												2
6	Participants	Case-control study—For matched studies, give matching criteria and the number of controls per case		1					1				1			1		1	1	1		1	1			1	1		1		1	1	1	0	1				1				1	1					19
7	Variables	Clearly define all outcomes, exposures, predictors, potential confounders, and effect modifiers. Give diagnostic criteria, if applicable	1	1	1	1	1	1	1	1	1	1	1	1	1	1	1	1	1	1	1	1	1	1	1	1	1	1	1	1	1	1	1	1	1	1	1	1	1	1	1	1	1	1	1	1	1	1	46
8	Data sources/ measurement	For each variable of interest, give sources of data and details of methods of assessment (measurement). Describe comparability of assessment methods if there is more than one group	1	1	0	1	1	1	1	1	1	1	1	1	1	1	1	1	1	1	1	1	1	1	1	1	1	1	1	1	1	1	1	1	1	1	1	1	1	1	1	1	1	1	1	1	1	1	45
9	Bias	Describe any efforts to address potential sources of bias	1	1	1	1	1	0	1	1	1	1	1	1	1	1	0	1	1	1	1	1	1	0	1	1	1	1	1	1	1	1	1	0	1	1	1	1	0	1	1	0	1	1	1	0	1	1	39
10	Study size	Explain how the study size was arrived at	0	1	0	1	1	0	1	1	0	1	1	0	1	1	1	0	1	1	0	1	1	1	0	1	1	1	1	1	1	1	1	1	0	1	1	1	0	1	1	1	0	1	1	1	0	1	34
11	Quantitative variables	Explain how quantitative variables were handled in the analyses. If applicable, describe which groupings were chosen and why	1	1	1	0	1	1	1	1	1	1	0	1	1	1	1	1	1	1	1	0	1	1	1	1	0	1	1	1	1	1	1	1	1	0	1	1	1	1	1	1	1	1	1	1	1	1	41
12	Statistical methods	Describe all statistical methods, including those used to control for confounding	1	1	0	1	1	1	1	1	0	1	1	1	1	1	1	0	1	1	1	1	0	1	1	1	1	1	1	1	0	1	1	1	1	1	1	1	1	0	1	1	0	1	1	1	1	1	39
12	Statistical methods	Describe any methods used to examine subgroups and interactions	1	1	1	0	1	1	0	1	1	1	0	1	0	1	1	1	1	1	0	1	1	1	1	1	1	1	1	1	1	1	1	1	1	1	0	1	1	1	1	1	1	1	0	1	1	1	39
12	Statistical methods	Explain how missing data were addressed	1	1	1	1	1	1	1	0	1	1	1	1	1	1	1	1	1	1	1	1	1	1	1	1	1	1	0	1	1	1	1	1	1	1	1	1	0	1	1	1	1	1	1	1	0	1	42
12	Statistical methods	Cohort study—If applicable, explain how loss to follow-up was addressed					1														1																												2
12	Statistical methods	Case-control study—If applicable, explain how matching of cases and controls was addressed		1					1				1			1		1	1	0		1	1			1	1		1		1	1	0	1	1				1				1	1					18
12	Statistical methods	Cross-sectional study—If applicable, describe analytical methods taking account of sampling strategy	1		1	0		0		1	1	0		1	1		1							1	1			1		0						1	1	1		1	1	1			1	1	1	1	20
12	Statistical methods	Describe any sensitivity analyses	0	0	1	1	0	1	1	0	1	1	0	1	1	0	1	1	1	1	1	0	1	1	1	0	1	1	1	0	1	1	1	1	1	1	0	1	1	1	1	0	1	1	0	1	1	1	34
	Results
13	Participents	Report numbers of individuals at each stage of study—eg numbers potentially eligible, examined for eligibility, confirmed eligible, included in the study, completing follow-up, and analysed	0	1	0	1	1	1	1	1	1	0	1	1	1	1	0	1	1	1	1	1	1	1	0	1	1	1	1	1	1	1	1	1	1	1	1	1	1	1	1	0	1	1	1	1	1	0	39
13	Participents	Give reasons for non-participation at each stage
13	Participents	Consider use of a flow diagram	1	1	1	1	1	1	1	1	1	1	1	1	1	1	1	1	1	1	1	0	1	1	1	1	1	1	1	1	1	1	1	1	1	1	1	1	0	1	1	1	1	1	1	1	1	1	44
14	Descriptive data	Give characteristics of study participants (eg demographic, clinical, social) and information on exposures and potential confounders	1	1	1	1	1	1	1	1	1	1	1	1	1	1	1	1	1	1	1	1	1	1	1	1	1	1	1	1	1	1	1	0	1	1	1	1	1	1	1	1	1	1	1	1	1	0	44
14	Descriptive data	Indicate number of participants with missing data for each variable of interest	1	0	1	0	1	1	1	1	1	0	1	1	1	1	1	1	1	1	1	0	1	1	1	1	1	1	1	1	1	1	1	1	1	1	1	1	1	1	1	1	0	1	1	1	1	1	41
14	Descriptive data	Cohort study—Summarise follow-up time (eg, average and total amount)					1														1																												2
15	Outcome data	Cohort study—Report numbers of outcome events or summary measures over time					1														1																												2
15	Outcome data	Case-control study—Report numbers in each exposure category, or summary measures of exposure		1					1				1			1		1	1	0		1	1			1	1		0		1	1	0	1	1				1				1	1					17
15	Outcome data	Cross-sectional study—Report numbers of outcome events or summary measures	1		1	0		0		1	1	0		1	1		1							1	1			1		0						1	1	1		1	0	1			1	1	0	1	18
16	Main results	Give unadjusted estimates and, if applicable, confounder-adjusted estimates and their precision (eg, 95% confidence interval). Make clear which confounders were adjusted for and why they were included	0	1	1	1	0	1	1	1	1	0	1	1	1	1	1	1	1	0	1	1	1	1	0	1	1	1	0	1	1	1	1	1	1	1	1	1	1	1	0	1	0	1	1	1	0	1	37
16	Main results	Report category boundaries when continuous variables were categorized	1	1	1	1	1	1	0	1	1	1	1	0	1	1	1	1	1	1	1	0	1	1	1	1	1	1	1	1	1	0	1	1	1	1	1	1	0	1	1	1	1	1	0	1	1	1	40
16	Main results	If relevant, consider translating estimates of relative risk into absolute risk for a meaningful time period	1	0	0	1	1	1	0	1	0	1	1	1	0	1	1	0	0	1	1	1	1	0	1	1	0	1	1	1	0	1	0	1	0	0	1	0	1	0	0	1	1	0	1	1	1	1	29
17	Other analyses	Report other analyses done—eg analyses of subgroups and interactions, and sensitivity analyses
	Discussion
18	Key results	Summarise key results with reference to study objectives	1	1	1	1	1	1	1	0	1	1	1	1	1	1	1	1	1	1	1	1	1	1	1	1	1	1	1	1	1	1	1	1	1	1	1	1	1	1	1	1	1	1	1	1	1	1	45
19	Limitations	Discuss limitations of the study, taking into account sources of potential bias or imprecision. Discuss both direction and magnitude of any potential bias	1	1	1	1	1	1	1	1	1	1	1	1	1	1	1	1	1	1	1	1	0	1	1	1	1	1	1	1	1	1	1	1	1	1	1	1	1	1	1	1	1	1	1	0	1	1	44
20	Interpretation	Give a cautious overall interpretation of results considering objectives, limitations, multiplicity of analyses, results from similar studies, and other relevant evidence	1	1	1	1	1	1	1	1	1	1	0	0	0	0	1	1	1	0	1	1	1	1	1	0	1	1	1	0	1	1	1	1	1	1	1	1	0	0	1	1	1	1	1	0	1	1	36
21	Generalisability	Discuss the generalisability (external validity) of the study results	1	1	1	1	1	1	1	1	1	1	0	1	1	1	1	1	1	1	1	0	1	1	1	0	1	1	1	1	1	1	1	1	1	1	1	0	1	1	0	0	1	1	0	1	1	1	39
22	Funding	Give the source of funding and the role of the funders for the present study and, if applicable, for the original study on which the present article is based	1	0	1	1	1	1	0	1	1	0	0	0	0	0	1	0	1	0	1	0	1	1	0	0	1	0	0	1	1	1	0	1	1	1	1	1	1	0	1	1	1	1	1	0	1	1	29
			18	18	18	16	19	17	18	18	18	16	18	18	18	19	20	18	21	18	20	16	20	20	18	18	20	21	18	18	20	21	18	17	20	20	20	20	18	18	18	18	18	21	18	18	18	20
			22	22	22	22	22	22	22	22	22	22	22	22	22	22	22	22	22	22	22	22	22	22	22	22	22	22	22	22	22	22	22	22	22	22	22	22	22	22	22	22	22	22	22	22	22	22
			81.8182	81.8182	81.8182	72.7273	86.3636	77.2727	81.8182	81.8182	81.8182	72.7273	81.8182	81.8182	81.8182	86.3636	90.9091	81.8182	95.4545	81.8182	90.9091	72.7273	90.9091	90.9091	81.8182	81.8182	90.9091	95.4545	81.8182	81.8182	90.9091	95.4545	81.8182	77.2727	90.9091	90.9091	90.9091	90.9091	81.8182	81.8182	81.8182	81.8182	81.8182	95.4545	81.8182	81.8182	81.8182	90.9091
			Good	Good	Good	Good	Excellent	Good	Good	Good	Good	Good	Good	Good	Good	Excellent	Excellent	Good	Excellent	Good	Excellent	Good	Excellent	Excellent	Good	Good	Excellent	Excellent	Good	Good	Excellent	Excellent	Good	Good	Excellent	Excellent	Excellent	Excellent	Good	Good	Good	Good	Good	Excellent	Good	Good	Good	Excellent
[truncated: 2 more columns]
