# Supplementary material for: Regional and demographic variations of Carotid artery Intima and Media Thickness (CIMT): A Systematic review and meta-analysis
Source: PLoS One. 2022 Jul 12;17(7):e0268716. doi: 10.1371/journal.pone.0268716 (PMC9275715; doi:10.1371/journal.pone.0268716)
Supplement: S2 Table — (XLSX) [file pone.0268716.s003.xlsx]

## Sheet: Sheet1
	Newcastle-Ottawa Scale of each included cross-sectional study
		Selection				Comparability	Outcome
No	Study	Representativeness of the sample	Sample size	Non respondents	Ascertainment of the exposure(risk factor)	Counfunding factors controlled	Assessment of outcome	Statistical test	Total quailty score
1	Denise et al.2018(46)	1	1	1	1	1	1	1	7
2	Ofonime et al. 2019(51)	1	1	1	1	1	1	1	7
3	Okeahialam et al. 2011(50)	1	1	1	1	1	1	1	7
4	Nonterah et al. 2018(47)	1	1	1	1	1	1	1	7
5	Pourafkari et al. 2006(54)	1	1	0	1	1	1	1	6
6	Mirza et al. 2017(55)	1	1	1	1	1	1	1	7
7	Mustafa et al. 2013(53)	1	1	1	1	1	1	1	7
8	Kotsis et al .2005(65)	1	1	1	1	1	1	1	7
9	Mauro Amato et al.2007(60)	1	1	1	1	1	1	1	7
10	Ziembicka et al.2005(91)	1	1	1	0	1	1	1	6
11	Ebrahim et al. 1999(67)	1	1	0	1	1	1	1	6
12	Alejandro et al. 2018(69)	1	1	1	1	1	1	1	7
13	Catherine et al.2010(70)	1	1	0	1	1	1	1	6
14	Cao et al. 2007(72)	1	1	1	1	1	1	1	7
15	Kasliwal et al. 2016(80)	1	1	1	1	1	1	1	7
16	Paul et al 2012(16)	1	1	1	1	1	1	1	7
17	Rinambaan et al. 2016(81)	1	1	1	1	1	1	1	7
18	Adams et al.1995(88)	1	1	1	0	1	1	1	6
19	Bin Liu et al. 2017(84)	1	1	1	1	1	1	1	7
20	Xuefang et al.2020(86)	1	1	1	1	1	1	1	7
21	Young-Hoon et al. 2014(85)	1	1	1	1	1	1	1	7
22	Young Jin et al. 2011(87)	1	1	1	1	1	1	1	7
23	Chua et al. 2014(82)	1	1	1	1	1	1	1	7
24	Ta-Chen et al.2015(90)	1	1	1	1	1	1	1	7
