# Supplementary material for: Regional and demographic variations of Carotid artery Intima and Media Thickness (CIMT): A Systematic review and meta-analysis
Source: PLoS One. 2022 Jul 12;17(7):e0268716. doi: 10.1371/journal.pone.0268716 (PMC9275715; doi:10.1371/journal.pone.0268716)
Supplement: S3 Table — (XLSX) [file pone.0268716.s004.xlsx]

## Sheet: Sheet1
Newcastle-Ottawa Scale of each included case-control study
		Selection				Comparability		Exposure
No	Study	Is the case definition adequate	Representativenes of the case	Selection of the controls	Definition of control	Compabiltiy of cases and controls on the basis of design or analysis		Ascertainment of exposure	Same method of ascertainment for cases and controls	Non Response rate	Total Quilty score
1	Ayoola et al. 2015(49)	1	1	1	1	1		1	1	0	7
2	Kamran et al. 2014(52)	1	1	1	1	1		1	1	0	7
3	Haghi et al. 2005(57)	1	1	1	1	1		1	0	0	6
4	Del Sol et al.2001(63)	1	1	1	1	1		1	1	0	7
5	Lisowska et al 2009(66)	1	1	1	1	1		1	1	0	7
6	Timo´ teo et al.2013(58)	1	1	1	1	1		1	0	0	6
7	Sait et al.2003(61)	1	1	1	1	1		1	1	1	8
8	Mehmet et al. 2006(56)	1	1	1	1	1		1	1	0	7
9	Geroulakos et al. 1994(59)	1	1	1	1	1		1	1	0	7
10	Rosa et al. 2003(73)	1	1	1	1	1		1	0	1	7
11	Amer et al. 2016(68)	1	1	1	1	1		1	1	0	7
12	Polak et al. 2011(71)	1	1	1	1	1		1	0	0	6
13	Chambless et al. 1997(74)	1	1	1	1	1		1	1	0	7
14	Hensley et al. 2020(75)	1	1	1	1	1		1	1	0	7
15	Gupta et al.2003(76)	1	1	1	1	1		1	1	1	8
16	Sudhir et al. 2018(77)	1	0	1	1	1		1	1	0	6
17	Agarwal et al. 2008(78)	1	1	1	1	1		1	1	0	7
18	Barakoti et al. 2016(79)	1	1	1	1	1		1	1	0	7
19	Fujihara et al. 2014(89)	1	1	1	1	1		1	1	1	8
20	Matsushima et al. 2004(83)	1	1	1	1	1		1	1	0	7
