# Supplementary material for: Regional and demographic variations of Carotid artery Intima and Media Thickness (CIMT): A Systematic review and meta-analysis
Source: PLoS One. 2022 Jul 12;17(7):e0268716. doi: 10.1371/journal.pone.0268716 (PMC9275715; doi:10.1371/journal.pone.0268716)
Supplement: S4 Table — (XLSX) [file pone.0268716.s005.xlsx]

## Sheet: Sheet1
		Newcastle-Ottawa Scale of each included cohort study
		Selection				Comparability		Outcome
No	Study	Representativness of the sample	Selection of non exposed cohort	Acerteinment of the exposure	Demonstration that outcome of the interest was not at start of the study	Adjust for the most important risk factors	Adjust for other risk factors	Assessment outcome	Follow up length	Loss to follow up rate	Total Quilty score
1	Zaiboonnisa et al. 2009(48)	1	1	1	1	1	1	1	1	1	9
2	SelcanKoc et al. , 2019(62)	1	1	1	1	1	1	1	0	0	7
